# Supplementary material for: Setting a research agenda to improve community health: An inclusive mixed-methods approach in Northern Uganda
Source: PLoS One. 2021 Jan 7;16(1):e0244249. doi: 10.1371/journal.pone.0244249 (PMC7790286; doi:10.1371/journal.pone.0244249)
Supplement: S1 Data — (CSV) [file pone.0244249.s001.csv]

Sex	Age	Q1	Q2	Q3	Q4	Q5	Q6	Q7	Q8	Q9	Q10
Female	31-59	2 to 3 times a week	5 or 6	Weekly	Never	Less than monthly	Less than monthly	Less than monthly	Less than monthly	No	Yes, during the last year
Male	60+	Never [Skip to Qs 9-10]	0	Never	Never	Never	Never	Never	Never	No	Yes, but not in the last year
Male	31-59	2 to 3 times a week	10 or more	Weekly	Never	Less than monthly	Never	Weekly	Never	Yes, during the last year	Yes, during the last year
Male	31-59	2 to 4 times a month	5 or 6	Weekly	Never	Monthly	Never	Weekly	Never	No	Yes, during the last year
Female	18-30	Never [Skip to Qs 9-10]	0	Never	Never	Never	Never	Never	Never	Yes, but not in the last year	Yes, but not in the last year
Female	31-59	Never [Skip to Qs 9-10]	0	Never	Never	Never	Never	Never	Never	No	No
Female	60+	Never [Skip to Qs 9-10]	0	Never	Never	Never	Never	Never	Never	No	No
Female	60+	Never [Skip to Qs 9-10]	0	Never	Never	Never	Never	Never	Never	No	No
Female	31-59	Never [Skip to Qs 9-10]	0	Never	Never	Never	Never	Never	Never	No	No
Male	31-59	Never [Skip to Qs 9-10]	0	Never	Never	Never	Never	Never	Never	Yes, during the last year	Yes, during the last year
Female	18-30	Never [Skip to Qs 9-10]	0	Never	Never	Never	Never	Never	Never	No	No
Male	18-30	Never [Skip to Qs 9-10]	0	Never	Never	Never	Never	Never	Never	No	No
Female	31-59	Never [Skip to Qs 9-10]	0	Never	Never	Never	Never	Never	Never	No	No
Female	60+	Never [Skip to Qs 9-10]	0	Never	Never	Never	Never	Never	Never	No	No
Male	31-59	2 to 3 times a week	7, 8, or 9	Weekly	Monthly	Never	Weekly	Less than monthly	Never	Yes, during the last year	No
Male	60+	2 to 3 times a week	3 or 4	Less than monthly	Never	Never	Never	Weekly	Never	Yes, during the last year	No
Female	60+	2 to 4 times a month	3 or 4	Never	Never	Never	Never	Never	Less than monthly	No	No
Female	18-30	Never [Skip to Qs 9-10]	0	Never	Never	Never	Never	Never	Never	No	No
Male	18-30	Monthly or less	3 or 4	Never	Never	Less than monthly	Never	Less than monthly	Less than monthly	No	Yes, during the last year
Male	18-30	2 to 4 times a month	5 or 6	Weekly	Never	Weekly	Never	Weekly	Never	No	Yes, during the last year
Female	31-59	Never [Skip to Qs 9-10]	0	Never	Never	Never	Never	Never	Never	No	No
Male	18-30	Never [Skip to Qs 9-10]	0	Never	Never	Never	Never	Never	Never	No	No
Female	18-30	Monthly or less	5 or 6	Less than monthly	Never	Never	Never	Never	Never	Yes, during the last year	No
Male	18-30	Monthly or less	1 or 2	Never	Never	Never	Never	Never	Never	Yes, during the last year	No
Female	60+	Never [Skip to Qs 9-10]	0	Never	Never	Never	Never	Never	Never	No	No
Male	60+	Never [Skip to Qs 9-10]	0	Never	Never	Never	Never	Never	Never	No	Yes, but not in the last year
Male	31-59	4 or more times a week	7, 8, or 9	Daily or almost daily	Daily or almost daily	Weekly	Never	Monthly	Monthly	Yes, during the last year	Yes, during the last year
Male	60+	Never [Skip to Qs 9-10]	0	Never	Never	Never	Never	Never	Never	No	No
Female	60+	Never [Skip to Qs 9-10]	0	Never	Never	Never	Never	Never	Never	Yes, but not in the last year	No
Male	18-30	4 or more times a week	10 or more	Daily or almost daily	Daily or almost daily	Daily or almost daily	Daily or almost daily	Monthly	Weekly	Yes, during the last year	Yes, during the last year
Male	31-59	Monthly or less	5 or 6	Monthly	Never	Never	Never	Monthly	Never	No	Yes, during the last year
Female	18-30	Never [Skip to Qs 9-10]	0	Never	Never	Never	Never	Never	Never	No	No
Male	60+	2 to 4 times a month	3 or 4	Weekly	Never	Never	Never	Never	Never	No	Yes, during the last year
Male	31-59	Never [Skip to Qs 9-10]	0	Never	Never	Never	Never	Never	Never	No	No
Male	31-59	Never [Skip to Qs 9-10]	0	Never	Never	Never	Never	Never	Never	Yes, but not in the last year	Yes, but not in the last year
Male	31-59	Never [Skip to Qs 9-10]	0	Never	Never	Never	Never	Never	Never	Yes, but not in the last year	No
Male	31-59	2 to 3 times a week	5 or 6	Weekly	Less than monthly	Less than monthly	Less than monthly	Less than monthly	Never	Yes, during the last year	Yes, during the last year
Male	31-59	Never [Skip to Qs 9-10]	0	Never	Never	Never	Never	Never	Never	No	No
Female	31-59	2 to 4 times a month	1 or 2	Never	Never	Never	Never	Never	Never	No	No
Male	18-30	Never [Skip to Qs 9-10]	0	Never	Never	Never	Never	Never	Never	Yes, but not in the last year	Yes, but not in the last year
Female	18-30	Never [Skip to Qs 9-10]	0	Never	Never	Never	Never	Never	Never	No	No
Male	18-30	2 to 3 times a week	7, 8, or 9	Weekly	Less than monthly	Less than monthly	Less than monthly	Less than monthly	Less than monthly	Yes, during the last year	Yes, during the last year
Female	18-30	Never [Skip to Qs 9-10]	0	Never	Never	Never	Never	Never	Never	No	No
Female	18-30	Never [Skip to Qs 9-10]	0	Never	Never	Never	Never	Never	Never	No	No
Male	60+	Never [Skip to Qs 9-10]	0	Never	Never	Never	Never	Never	Never	No	No
Male	18-30	Never [Skip to Qs 9-10]	0	Never	Never	Never	Never	Never	Never	Yes, but not in the last year	No
Male	18-30	Never [Skip to Qs 9-10]	0	Never	Never	Never	Never	Never	Never	Yes, but not in the last year	Yes, but not in the last year
Male	31-59	Never [Skip to Qs 9-10]	0	Never	Never	Never	Never	Never	Never	Yes, but not in the last year	Yes, but not in the last year
Female	18-30	Monthly or less	3 or 4	Never	Never	Less than monthly	Never	Never	Never	No	Yes, during the last year
Female	31-59	Never [Skip to Qs 9-10]	0	Never	Never	Never	Never	Never	Never	No	No
Male	18-30	Never [Skip to Qs 9-10]	0	Never	Never	Never	Never	Never	Never	No	No
Male	31-59	Never [Skip to Qs 9-10]	0	Never	Never	Never	Never	Never	Never	No	No
Male	31-59	Never [Skip to Qs 9-10]	0	Never	Never	Never	Never	Never	Never	No	Yes, but not in the last year
Female	31-59	Never [Skip to Qs 9-10]	0	Never	Never	Never	Never	Never	Never	No	No
Female	18-30	Never [Skip to Qs 9-10]	0	Never	Never	Never	Never	Never	Never	No	No
Female	31-59	Never [Skip to Qs 9-10]	0	Never	Never	Never	Never	Never	Never	No	No
Female	31-59	Never [Skip to Qs 9-10]	0	Never	Never	Never	Never	Never	Never	Yes, but not in the last year	Yes, but not in the last year
Male	18-30	2 to 3 times a week	3 or 4	Weekly	Less than monthly	Less than monthly	Never	Never	Never	No	Yes, during the last year
Male	31-59	Never [Skip to Qs 9-10]	0	Never	Never	Never	Never	Never	Never	No	No
Male	18-30	Never [Skip to Qs 9-10]	0	Never	Never	Never	Never	Never	Never	No	No
Female	31-59	Never [Skip to Qs 9-10]	0	Never	Never	Never	Never	Never	Never	No	No
Male	18-30	Never [Skip to Qs 9-10]	0	Never	Never	Never	Never	Never	Never	No	No
Female	18-30	Never [Skip to Qs 9-10]	0	Never	Never	Never	Never	Never	Never	No	No
Female	18-30	Never [Skip to Qs 9-10]	0	Never	Never	Never	Never	Never	Never	No	No
Male	18-30	Never [Skip to Qs 9-10]	0	Never	Never	Never	Never	Never	Never	No	Yes, during the last year
Female	18-30	Never [Skip to Qs 9-10]	0	Never	Never	Never	Never	Never	Never	No	No
Male	60+	2 to 3 times a week	7, 8, or 9	Weekly	Monthly	Weekly	Never	Less than monthly	Weekly	Yes, during the last year	Yes, during the last year
Female	60+	Never [Skip to Qs 9-10]	0	Never	Never	Never	Never	Never	Never	No	No
Male	18-30	Monthly or less	1 or 2	Never	Never	Never	Never	Never	Never	No	No
Male	60+	4 or more times a week	10 or more	Daily or almost daily	Daily or almost daily	Never	Daily or almost daily	Monthly	Never	Yes, during the last year	Yes, during the last year
Female	18-30	Never [Skip to Qs 9-10]	0	Never	Never	Never	Never	Never	Never	No	No
Female	18-30	Never [Skip to Qs 9-10]	0	Never	Never	Never	Never	Never	Never	No	No
Male	60+	Never [Skip to Qs 9-10]	0	Never	Never	Never	Never	Never	Never	No	No
Female	60+	Monthly or less	3 or 4	Monthly	Never	Never	Never	Never	Never	No	Yes, during the last year
Male	31-59	4 or more times a week	10 or more	Daily or almost daily	Daily or almost daily	Never	Never	Never	Never	No	Yes, during the last year
Male	31-59	Never [Skip to Qs 9-10]	0	Never	Never	Never	Never	Never	Never	No	Yes, but not in the last year
Female	31-59	Never [Skip to Qs 9-10]	0	Never	Never	Never	Never	Never	Never	No	No
Female	31-59	Never [Skip to Qs 9-10]	0	Never	Never	Never	Never	Never	Never	No	No
Female	31-59	Never [Skip to Qs 9-10]	0	Never	Never	Never	Never	Never	Never	No	No
Female	18-30	Never [Skip to Qs 9-10]	0	Never	Never	Never	Never	Never	Never	No	No
Female	18-30	Never [Skip to Qs 9-10]	0	Never	Never	Never	Never	Never	Never	No	No
Male	18-30	2 to 4 times a month	5 or 6	Weekly	Never	Never	Never	Never	Less than monthly	No	No
Female	31-59	Never [Skip to Qs 9-10]	0	Never	Never	Never	Never	Never	Never	Yes, but not in the last year	Yes, but not in the last year
Male	31-59	Never [Skip to Qs 9-10]	0	Never	Never	Never	Never	Never	Never	Yes, but not in the last year	Yes, but not in the last year
Female	31-59	Never [Skip to Qs 9-10]	0	Never	Never	Never	Never	Never	Never	Yes, but not in the last year	Yes, but not in the last year
Female	18-30	Never [Skip to Qs 9-10]	0	Never	Never	Never	Never	Never	Never	Yes, but not in the last year	No
Female	31-59	Never [Skip to Qs 9-10]	0	Never	Never	Never	Never	Never	Never	No	Yes, but not in the last year
Male	18-30	Never [Skip to Qs 9-10]	0	Never	Never	Never	Never	Never	Never	No	Yes, but not in the last year
Female	18-30	4 or more times a week	5 or 6	Never	Never	Never	Never	Never	Monthly	Yes, during the last year	No
Female	31-59	Never [Skip to Qs 9-10]	0	Never	Never	Never	Never	Never	Never	No	No
Female	31-59	Never [Skip to Qs 9-10]	0	Never	Never	Never	Never	Never	Never	No	No
Female	31-59	Never [Skip to Qs 9-10]	0	Never	Never	Never	Never	Never	Never	No	No
Male	18-30	Never [Skip to Qs 9-10]	0	Never	Never	Never	Never	Never	Never	Yes, but not in the last year	Yes, but not in the last year
Male	31-59	2 to 4 times a month	10 or more	Weekly	Less than monthly	Less than monthly	Never	Monthly	Monthly	No	Yes, during the last year
Male	60+	Never [Skip to Qs 9-10]	0	Never	Never	Never	Never	Never	Never	No	No
Female	31-59	Never [Skip to Qs 9-10]	0	Never	Never	Never	Never	Never	Never	No	No
Female	18-30	Monthly or less	5 or 6	Monthly	Never	Never	Never	Less than monthly	Never	No	No
Female	18-30	Never [Skip to Qs 9-10]	0	Never	Never	Never	Never	Never	Never	No	Yes, during the last year
Female	60+	Never [Skip to Qs 9-10]	0	Never	Never	Never	Never	Never	Never	No	No
Female	18-30	Never [Skip to Qs 9-10]	0	Never	Never	Never	Never	Never	Never	No	No
Female	18-30	Never [Skip to Qs 9-10]	0	Never	Never	Never	Never	Never	Never	No	No
Female	18-30	Never [Skip to Qs 9-10]	0	Never	Never	Never	Never	Never	Never	No	No
Female	31-59	2 to 4 times a month	5 or 6	Weekly	Never	Less than monthly	Never	Never	Never	No	No
Female	31-59	Never [Skip to Qs 9-10]	0	Never	Never	Never	Never	Never	Never	No	No
Female	60+	Never [Skip to Qs 9-10]	0	Never	Never	Never	Never	Never	Never	No	No
Male	31-59	2 to 4 times a month	5 or 6	Weekly	Less than monthly	Less than monthly	Never	Never	Never	No	No
Female	31-59	Monthly or less	1 or 2	Never	Never	Never	Never	Never	Never	No	No
Male	31-59	2 to 4 times a month	5 or 6	Monthly	Never	Never	Never	Monthly	Never	No	Yes, during the last year
Female	31-59	Never [Skip to Qs 9-10]	0	Never	Never	Never	Never	Never	Never	No	No
Male	18-30	Monthly or less	5 or 6	Monthly	Never	Never	Never	Never	Never	No	No
Female	18-30	Never [Skip to Qs 9-10]	0	Never	Never	Never	Never	Never	Never	No	No
Female	31-59	Never [Skip to Qs 9-10]	0	Never	Never	Never	Never	Never	Never	No	No
Female	60+	2 to 4 times a month	3 or 4	Never	Never	Less than monthly	Never	Less than monthly	Monthly	No	Yes, during the last year
Female	31-59	2 to 4 times a month	3 or 4	Monthly	Less than monthly	Less than monthly	Never	Less than monthly	Less than monthly	No	No
Female	31-59	Never [Skip to Qs 9-10]	0	Never	Never	Never	Never	Never	Never	No	No
Male	31-59	4 or more times a week	5 or 6	Daily or almost daily	Daily or almost daily	Daily or almost daily	Never	Monthly	Daily or almost daily	Yes, but not in the last year	Yes, during the last year
Female	18-30	Never [Skip to Qs 9-10]	0	Never	Never	Never	Never	Never	Never	No	No
Male	31-59	Never [Skip to Qs 9-10]	0	Never	Never	Never	Never	Never	Never	No	Yes, but not in the last year
Female	31-59	Never [Skip to Qs 9-10]	0	Never	Never	Never	Never	Never	Never	No	No
Female	31-59	Monthly or less	1 or 2	Never	Never	Never	Never	Never	Never	No	No
Female	18-30	Monthly or less	1 or 2	Never	Never	Never	Never	Never	Never	No	Yes, but not in the last year
Male	18-30	Never [Skip to Qs 9-10]	0	Never	Never	Never	Never	Never	Never	Yes, but not in the last year	No
Female	31-59	2 to 4 times a month	10 or more	Monthly	Never	Never	Never	Never	Never	No	No
Female	60+	Never [Skip to Qs 9-10]	0	Never	Never	Never	Never	Never	Never	Yes, but not in the last year	Yes, but not in the last year
Male	60+	4 or more times a week	10 or more	Daily or almost daily	Daily or almost daily	Daily or almost daily	Daily or almost daily	Daily or almost daily	Monthly	Yes, during the last year	Yes, during the last year
Male	31-59	2 to 3 times a week	10 or more	Daily or almost daily	Never	Never	Never	Never	Monthly	No	Yes, during the last year
Male	31-59	2 to 3 times a week	7, 8, or 9	Daily or almost daily	Never	Never	Less than monthly	Never	Never	Yes, during the last year	Yes, during the last year
Female	31-59	Never [Skip to Qs 9-10]	0	Never	Never	Never	Never	Never	Never	No	No
Female	31-59	Never [Skip to Qs 9-10]	0	Never	Never	Never	Never	Never	Never	No	No
Female	31-59	Never [Skip to Qs 9-10]	0	Never	Never	Never	Never	Never	Never	No	No
Male	31-59	Monthly or less	1 or 2	Never	Never	Never	Never	Never	Never	No	No
Male	31-59	Never [Skip to Qs 9-10]	0	Never	Never	Never	Never	Never	Never	No	No
Female	60+	2 to 4 times a month	5 or 6	Monthly	Never	Never	Never	Never	Never	No	No
Male	18-30	Never [Skip to Qs 9-10]	0	Never	Never	Never	Never	Never	Never	No	No
Female	18-30	Never [Skip to Qs 9-10]	0	Never	Never	Never	Never	Never	Never	No	No
Female	31-59	Never [Skip to Qs 9-10]	0	Never	Never	Never	Never	Never	Never	No	No
Female	60+	Never [Skip to Qs 9-10]	0	Never	Never	Never	Never	Never	Never	No	No
Male	60+	Monthly or less	1 or 2	Never	Never	Never	Never	Never	Never	No	Yes, during the last year
Female	60+	Never [Skip to Qs 9-10]	0	Never	Never	Never	Never	Never	Never	No	No
Female	31-59	Never [Skip to Qs 9-10]	0	Never	Never	Never	Never	Never	Never	No	No
Male	31-59	2 to 3 times a week	10 or more	Weekly	Never	Less than monthly	Less than monthly	Less than monthly	Less than monthly	No	Yes, during the last year
Male	31-59	Never [Skip to Qs 9-10]	0	Never	Never	Never	Never	Never	Never	No	No
Female	18-30	Never [Skip to Qs 9-10]	0	Never	Never	Never	Never	Never	Never	No	No
Male	31-59	Never [Skip to Qs 9-10]	0	Never	Never	Never	Never	Never	Never	No	No
Female	18-30	Never [Skip to Qs 9-10]	0	Never	Never	Never	Never	Never	Never	No	No
Male	31-59	2 to 3 times a week	10 or more	Weekly	Less than monthly	Less than monthly	Never	Less than monthly	Never	No	Yes, during the last year
Female	31-59	Monthly or less	3 or 4	Never	Never	Never	Never	Never	Less than monthly	No	No
Male	31-59	Never [Skip to Qs 9-10]	0	Never	Never	Never	Never	Never	Never	Yes, but not in the last year	Yes, but not in the last year
Female	31-59	Never [Skip to Qs 9-10]	0	Never	Never	Never	Never	Never	Never	No	No
Female	60+	2 to 4 times a month	3 or 4	Never	Never	Never	Never	Never	Never	No	No
Male	31-59	4 or more times a week	10 or more	Daily or almost daily	Daily or almost daily	Less than monthly	Daily or almost daily	Never	Less than monthly	Yes, during the last year	Yes, during the last year
Female	18-30	Never [Skip to Qs 9-10]	0	Never	Never	Never	Never	Never	Never	No	No
Female	18-30	Never [Skip to Qs 9-10]	0	Never	Never	Never	Never	Never	Never	No	No
Female	31-59	Never [Skip to Qs 9-10]	0	Never	Never	Never	Never	Never	Never	Yes, but not in the last year	No
Female	31-59	Monthly or less	1 or 2	Never	Never	Never	Never	Never	Never	No	Yes, during the last year
Male	31-59	Never [Skip to Qs 9-10]	0	Never	Never	Never	Never	Never	Never	Yes, but not in the last year	No
Male	31-59	2 to 3 times a week	5 or 6	Daily or almost daily	Never	Never	Never	Never	Never	No	Yes, during the last year
Female	18-30	Never [Skip to Qs 9-10]	0	Never	Never	Never	Never	Never	Never	No	No
Female	31-59	Never [Skip to Qs 9-10]	0	Never	Never	Never	Never	Never	Never	No	No
Male	31-59	Never [Skip to Qs 9-10]	0	Never	Never	Never	Never	Never	Never	Yes, but not in the last year	Yes, but not in the last year
Male	31-59	4 or more times a week	10 or more	Daily or almost daily	Daily or almost daily	Weekly	Weekly	Less than monthly	Monthly	Yes, during the last year	Yes, during the last year
Female	31-59	Never [Skip to Qs 9-10]	0	Never	Never	Never	Never	Never	Never	No	No
Male	31-59	Never [Skip to Qs 9-10]	0	Never	Never	Never	Never	Never	Never	No	No
Male	18-30	Never [Skip to Qs 9-10]	0	Never	Never	Never	Never	Never	Never	No	No
Female	18-30	Never [Skip to Qs 9-10]	0	Never	Never	Never	Never	Never	Never	No	No
Male	31-59	Monthly or less	5 or 6	Less than monthly	Never	Less than monthly	Never	Never	Never	No	No
Female	31-59	Never [Skip to Qs 9-10]	0	Never	Never	Never	Never	Never	Never	No	No
Male	31-59	Never [Skip to Qs 9-10]	0	Never	Never	Never	Never	Never	Never	No	No
Female	18-30	Monthly or less	1 or 2	Never	Never	Never	Never	Never	Never	No	No
Female	31-59	4 or more times a week	5 or 6	Weekly	Weekly	Weekly	Weekly	Less than monthly	Weekly	No	Yes, during the last year
Female	60+	4 or more times a week	7, 8, or 9	Daily or almost daily	Less than monthly	Daily or almost daily	Never	Never	Monthly	No	Yes, during the last year
Male	60+	2 to 3 times a week	7, 8, or 9	Weekly	Less than monthly	Less than monthly	Never	Less than monthly	Weekly	Yes, during the last year	Yes, during the last year
Female	31-59	Never [Skip to Qs 9-10]	0	Never	Never	Never	Never	Never	Never	No	No
Female	31-59	Monthly or less	1 or 2	Never	Never	Never	Never	Never	Never	No	No
Male	18-30	2 to 3 times a week	3 or 4	Monthly	Never	Less than monthly	Never	Less than monthly	Never	No	No
Female	18-30	Never [Skip to Qs 9-10]	0	Never	Never	Never	Never	Never	Never	No	No
Female	18-30	Never [Skip to Qs 9-10]	0	Never	Never	Never	Never	Never	Never	No	No
Male	18-30	2 to 3 times a week	3 or 4	Never	Never	Less than monthly	Less than monthly	Weekly	Weekly	Yes, during the last year	Yes, during the last year
Female	18-30	Never [Skip to Qs 9-10]	0	Never	Never	Never	Never	Never	Never	No	No
Female	18-30	2 to 3 times a week	5 or 6	Weekly	Less than monthly	Less than monthly	Weekly	Less than monthly	Less than monthly	No	Yes, during the last year
Male	31-59	2 to 4 times a month	5 or 6	Monthly	Less than monthly	Never	Never	Never	Never	No	No
Female	31-59	Never [Skip to Qs 9-10]	0	Never	Never	Never	Never	Never	Never	No	No
Female	31-59	Never [Skip to Qs 9-10]	0	Never	Never	Never	Never	Never	Never	No	No
Male	31-59	2 to 3 times a week	5 or 6	Weekly	Less than monthly	Less than monthly	Never	Weekly	Weekly	Yes, during the last year	Yes, during the last year
Male	31-59	Never [Skip to Qs 9-10]	0	Never	Never	Never	Never	Never	Never	No	No
Female	31-59	Never [Skip to Qs 9-10]	0	Never	Never	Never	Never	Never	Never	No	No
Female	31-59	Never [Skip to Qs 9-10]	0	Never	Never	Never	Never	Never	Never	No	No
Female	31-59	Never [Skip to Qs 9-10]	0	Never	Never	Never	Never	Never	Never	No	No
Male	31-59	2 to 4 times a month	3 or 4	Never	Never	Never	Never	Less than monthly	Never	No	Yes, during the last year
Male	18-30	4 or more times a week	10 or more	Daily or almost daily	Never	Less than monthly	Less than monthly	Never	Never	Yes, during the last year	Yes, during the last year
Male	18-30	2 to 4 times a month	3 or 4	Never	Never	Never	Never	Never	Never	No	No
Female	60+	Never [Skip to Qs 9-10]	0	Never	Never	Never	Never	Never	Never	No	No
Female	18-30	Never [Skip to Qs 9-10]	0	Never	Never	Never	Never	Never	Never	No	No
Male	18-30	2 to 4 times a month	5 or 6	Monthly	Never	Less than monthly	Never	Never	Less than monthly	No	No
Female	18-30	Never [Skip to Qs 9-10]	0	Never	Never	Never	Never	Never	Never	No	No
Female	31-59	Never [Skip to Qs 9-10]	0	Never	Never	Never	Never	Never	Never	No	No
Female	31-59	Never [Skip to Qs 9-10]	0	Never	Never	Never	Never	Never	Never	No	No
Male	31-59	Never [Skip to Qs 9-10]	0	Never	Never	Never	Never	Never	Never	No	Yes, but not in the last year
Male	31-59	2 to 3 times a week	5 or 6	Weekly	Never	Never	Never	Weekly	Never	No	Yes, during the last year
Female	31-59	Never [Skip to Qs 9-10]	0	Never	Never	Never	Never	Never	Never	No	No
Female	18-30	Never [Skip to Qs 9-10]	0	Never	Never	Never	Never	Never	Never	No	No
Female	18-30	Never [Skip to Qs 9-10]	0	Never	Never	Never	Never	Never	Never	Yes, but not in the last year	Yes, but not in the last year
Male	31-59	2 to 3 times a week	10 or more	Weekly	Weekly	Weekly	Never	Weekly	Weekly	No	Yes, during the last year
Female	18-30	Never [Skip to Qs 9-10]	0	Never	Never	Never	Never	Never	Never	No	No
Male	18-30	Monthly or less	5 or 6	Monthly	Never	Never	Never	Never	Never	No	No
Male	31-59	4 or more times a week	10 or more	Daily or almost daily	Daily or almost daily	Daily or almost daily	Never	Weekly	Monthly	Yes, during the last year	Yes, during the last year
Female	18-30	Never [Skip to Qs 9-10]	0	Never	Never	Never	Never	Never	Never	No	No
Male	18-30	4 or more times a week	10 or more	Daily or almost daily	Less than monthly	Less than monthly	Never	Daily or almost daily	Less than monthly	Yes, during the last year	Yes, during the last year
Male	60+	Never [Skip to Qs 9-10]	0	Never	Never	Never	Never	Never	Never	No	No
Male	31-59	4 or more times a week	10 or more	Daily or almost daily	Daily or almost daily	Daily or almost daily	Daily or almost daily	Never	Daily or almost daily	Yes, during the last year	Yes, during the last year
Female	18-30	2 to 4 times a month	3 or 4	Never	Never	Less than monthly	Never	Never	Never	No	No
Female	31-59	Never [Skip to Qs 9-10]	0	Never	Never	Never	Never	Never	Never	No	No
Female	31-59	Never [Skip to Qs 9-10]	0	Never	Never	Never	Never	Never	Never	No	No
Male	18-30	Never [Skip to Qs 9-10]	0	Never	Never	Never	Never	Never	Never	No	No
Female	18-30	Never [Skip to Qs 9-10]	0	Never	Never	Never	Never	Never	Never	No	No
Female	18-30	Never [Skip to Qs 9-10]	0	Never	Never	Never	Never	Never	Never	No	No
Male	31-59	4 or more times a week	10 or more	Daily or almost daily	Daily or almost daily	Daily or almost daily	Daily or almost daily	Daily or almost daily	Daily or almost daily	Yes, during the last year	Yes, during the last year
Female	31-59	Never [Skip to Qs 9-10]	0	Never	Never	Never	Never	Never	Never	No	No
Female	31-59	Never [Skip to Qs 9-10]	0	Never	Never	Never	Never	Never	Never	No	No
Female	18-30	Never [Skip to Qs 9-10]	0	Never	Never	Never	Never	Never	Never	No	No
Female	31-59	Never [Skip to Qs 9-10]	0	Never	Never	Never	Never	Never	Never	Yes, but not in the last year	No
Female	18-30	Never [Skip to Qs 9-10]	0	Never	Never	Never	Never	Never	Never	No	No
Female	18-30	Never [Skip to Qs 9-10]	0	Never	Never	Never	Never	Never	Never	No	No
Male	31-59	Never [Skip to Qs 9-10]	0	Never	Never	Never	Never	Never	Never	No	No
Male	18-30	Never [Skip to Qs 9-10]	0	Never	Never	Never	Never	Never	Never	No	No
Female	18-30	Never [Skip to Qs 9-10]	0	Never	Never	Never	Never	Never	Never	No	No
Female	18-30	Never [Skip to Qs 9-10]	0	Never	Never	Never	Never	Never	Never	No	No
Male	31-59	2 to 4 times a month	1 or 2	Never	Never	Never	Never	Never	Never	No	No
Male	60+	Never [Skip to Qs 9-10]	0	Never	Never	Never	Never	Never	Never	No	No
Female	31-59	Never [Skip to Qs 9-10]	0	Never	Never	Never	Never	Never	Never	No	No
Male	31-59	Never [Skip to Qs 9-10]	0	Never	Never	Never	Never	Never	Never	No	No
Female	18-30	Monthly or less	10 or more	Monthly	Less than monthly	Less than monthly	Less than monthly	Less than monthly	Monthly	Yes, during the last year	Yes, during the last year
Male	31-59	4 or more times a week	10 or more	Daily or almost daily	Never	Daily or almost daily	Less than monthly	Less than monthly	Daily or almost daily	No	Yes, during the last year
Female	18-30	Never [Skip to Qs 9-10]	0	Never	Never	Never	Never	Never	Never	No	No
Male	18-30	2 to 3 times a week	7, 8, or 9	Weekly	Weekly	Weekly	Never	Never	Never	No	Yes, during the last year
Female	18-30	Never [Skip to Qs 9-10]	0	Never	Never	Never	Never	Never	Never	No	No
Male	31-59	2 to 3 times a week	5 or 6	Monthly	Never	Less than monthly	Never	Less than monthly	Less than monthly	No	Yes, during the last year
Male	31-59	2 to 3 times a week	10 or more	Weekly	Never	Weekly	Never	Less than monthly	Weekly	No	Yes, during the last year
Female	31-59	4 or more times a week	5 or 6	Weekly	Weekly	Daily or almost daily	Daily or almost daily	Never	Less than monthly	Yes, during the last year	Yes, during the last year
Female	31-59	2 to 4 times a month	10 or more	Weekly	Weekly	Weekly	Never	Weekly	Weekly	Yes, during the last year	Yes, during the last year
Male	31-59	4 or more times a week	10 or more	Daily or almost daily	Less than monthly	Less than monthly	Weekly	Daily or almost daily	Monthly	Yes, during the last year	Yes, during the last year
Female	18-30	Never [Skip to Qs 9-10]	0	Never	Never	Never	Never	Never	Never	No	No
Male	18-30	4 or more times a week	10 or more	Daily or almost daily	Daily or almost daily	Daily or almost daily	Daily or almost daily	Daily or almost daily	Daily or almost daily	Yes, during the last year	No
Female	18-30	Never [Skip to Qs 9-10]	0	Never	Never	Never	Never	Never	Never	No	No
Male	31-59	4 or more times a week	10 or more	Daily or almost daily	Less than monthly	Daily or almost daily	Less than monthly	Less than monthly	Weekly	Yes, during the last year	Yes, during the last year
Male	31-59	2 to 3 times a week	5 or 6	Weekly	Never	Never	Never	Never	Weekly	No	Yes, during the last year
Female	18-30	Never [Skip to Qs 9-10]	0	Never	Never	Never	Never	Never	Never	No	No
Female	60+	Never [Skip to Qs 9-10]	0	Never	Never	Never	Never	Never	Never	No	No
Female	31-59	Never [Skip to Qs 9-10]	0	Never	Never	Never	Never	Never	Never	No	No
Female	31-59	2 to 3 times a week	10 or more	Weekly	Weekly	Weekly	Weekly	Never	Weekly	No	Yes, during the last year
Male	31-59	Never [Skip to Qs 9-10]	0	Never	Never	Never	Never	Never	Never	No	No
Female	18-30	Never [Skip to Qs 9-10]	0	Never	Never	Never	Never	Never	Never	No	No
Female	18-30	Never [Skip to Qs 9-10]	0	Never	Never	Never	Never	Never	Never	No	No
Male	18-30	Never [Skip to Qs 9-10]	0	Never	Never	Never	Never	Never	Never	No	No
Female	31-59	Never [Skip to Qs 9-10]	0	Never	Never	Never	Never	Never	Never	No	No
Male	60+	Never [Skip to Qs 9-10]	0	Never	Never	Never	Never	Never	Never	No	No
Male	60+	2 to 4 times a month	3 or 4	Never	Never	Less than monthly	Never	Less than monthly	Less than monthly	Yes, during the last year	Yes, during the last year
Female	60+	Never [Skip to Qs 9-10]	0	Never	Never	Never	Never	Never	Never	No	No
Male	60+	4 or more times a week	10 or more	Daily or almost daily	Never	Daily or almost daily	Never	Never	Less than monthly	No	No
Male	31-59	4 or more times a week	3 or 4	Never	Less than monthly	Never	Never	Never	Never	No	Yes, during the last year
Female	31-59	Never [Skip to Qs 9-10]	0	Never	Never	Never	Never	Never	Never	No	No
Female	60+	Never [Skip to Qs 9-10]	0	Never	Never	Never	Never	Never	Never	No	No
Male	60+	2 to 4 times a month	5 or 6	Weekly	Less than monthly	Never	Never	Less than monthly	Less than monthly	Yes, during the last year	Yes, during the last year
Female	60+	Never [Skip to Qs 9-10]	0	Never	Never	Never	Never	Never	Never	No	No
Female	31-59	Never [Skip to Qs 9-10]	0	Never	Never	Never	Never	Never	Never	No	No
Female	31-59	Never [Skip to Qs 9-10]	0	Never	Never	Never	Never	Never	Never	No	No
Female	18-30	Never [Skip to Qs 9-10]	0	Never	Never	Never	Never	Never	Never	No	No
Male	31-59	Never [Skip to Qs 9-10]	0	Never	Never	Never	Never	Never	Never	No	No
Female	31-59	Never [Skip to Qs 9-10]	0	Never	Never	Never	Never	Never	Never	No	No
Male	31-59	4 or more times a week	10 or more	Daily or almost daily	Daily or almost daily	Monthly	Daily or almost daily	Less than monthly	Daily or almost daily	Yes, during the last year	Yes, during the last year
Female	31-59	Never [Skip to Qs 9-10]	0	Never	Never	Never	Never	Never	Never	No	No
Male	18-30	Never [Skip to Qs 9-10]	0	Never	Never	Never	Never	Never	Never	Yes, but not in the last year	Yes, but not in the last year
Female	18-30	Never [Skip to Qs 9-10]	0	Never	Never	Never	Never	Never	Never	No	No
Female	31-59	Never [Skip to Qs 9-10]	0	Never	Never	Never	Never	Never	Never	No	No
Male	31-59	4 or more times a week	10 or more	Daily or almost daily	Daily or almost daily	Never	Never	Weekly	Never	No	Yes, during the last year
Male	18-30	4 or more times a week	10 or more	Daily or almost daily	Daily or almost daily	Never	Never	Never	Never	Yes, during the last year	Yes, during the last year
Female	18-30	Never [Skip to Qs 9-10]	0	Never	Never	Never	Never	Never	Never	No	No
Female	31-59	Never [Skip to Qs 9-10]	0	Never	Never	Never	Never	Never	Never	No	No
Male	31-59	Never [Skip to Qs 9-10]	0	Never	Never	Never	Never	Never	Never	Yes, but not in the last year	No
Male	31-59	Never [Skip to Qs 9-10]	0	Never	Never	Never	Never	Never	Never	Yes, but not in the last year	Yes, but not in the last year
Female	31-59	Never [Skip to Qs 9-10]	0	Never	Never	Never	Never	Never	Never	No	No
Female	18-30	Never [Skip to Qs 9-10]	0	Never	Never	Never	Never	Never	Never	No	No
Male	31-59	Never [Skip to Qs 9-10]	0	Never	Never	Never	Never	Never	Never	No	No
Female	18-30	Never [Skip to Qs 9-10]	0	Never	Never	Never	Never	Never	Never	No	No
Male	18-30	Never [Skip to Qs 9-10]	0	Never	Never	Never	Never	Never	Never	No	No
Male	31-59	Never [Skip to Qs 9-10]	0	Never	Never	Never	Never	Never	Never	No	No
Female	18-30	Never [Skip to Qs 9-10]	0	Never	Never	Never	Never	Never	Never	No	No
Male	31-59	Never [Skip to Qs 9-10]	0	Never	Never	Never	Never	Never	Never	No	No
Female	18-30	Never [Skip to Qs 9-10]	0	Never	Never	Never	Never	Never	Never	No	No
Male	18-30	Never [Skip to Qs 9-10]	0	Never	Never	Never	Never	Never	Never	No	No
Male	31-59	Never [Skip to Qs 9-10]	0	Never	Never	Never	Never	Never	Never	No	No
Male	31-59	Never [Skip to Qs 9-10]	0	Never	Never	Never	Never	Never	Never	No	No
Female	18-30	Never [Skip to Qs 9-10]	0	Never	Never	Never	Never	Never	Never	No	No
Female	18-30	Never [Skip to Qs 9-10]	0	Never	Never	Never	Never	Never	Never	No	No
Female	18-30	Never [Skip to Qs 9-10]	0	Never	Never	Never	Never	Never	Never	No	No
Male	31-59	Never [Skip to Qs 9-10]	0	Never	Never	Never	Never	Never	Never	No	No
Female	31-59	Never [Skip to Qs 9-10]	0	Never	Never	Never	Never	Never	Never	No	No
Male	31-59	2 to 4 times a month	7, 8, or 9	Weekly	Never	Less than monthly	Never	Never	Less than monthly	No	No
Male	18-30	Monthly or less	5 or 6	Less than monthly	Less than monthly	Less than monthly	Never	Less than monthly	Never	No	No
Female	18-30	Never [Skip to Qs 9-10]	0	Never	Never	Never	Never	Never	Never	No	No
Male	31-59	Never [Skip to Qs 9-10]	0	Never	Never	Never	Never	Never	Never	No	No
Female	31-59	Never [Skip to Qs 9-10]	0	Never	Never	Never	Never	Never	Never	No	No
Female	31-59	2 to 4 times a month	7, 8, or 9	Weekly	Never	Less than monthly	Never	Never	Never	No	No
Female	60+	Never [Skip to Qs 9-10]	0	Never	Never	Never	Never	Never	Never	No	No
Female	31-59	Never [Skip to Qs 9-10]	0	Never	Never	Never	Never	Never	Never	No	No
Female	60+	Never [Skip to Qs 9-10]	0	Never	Never	Never	Never	Never	Never	No	No
Male	60+	Never [Skip to Qs 9-10]	0	Never	Never	Never	Never	Never	Never	No	No
Female	60+	Never [Skip to Qs 9-10]	0	Never	Never	Never	Never	Never	Never	No	No
Female	18-30	Never [Skip to Qs 9-10]	0	Never	Never	Never	Never	Never	Never	No	No
Female	31-59	Never [Skip to Qs 9-10]	0	Never	Never	Never	Never	Never	Never	No	No
Female	31-59	Never [Skip to Qs 9-10]	0	Never	Never	Never	Never	Never	Never	No	No
Female	31-59	Never [Skip to Qs 9-10]	0	Never	Never	Never	Never	Never	Never	No	No
Female	31-59	Never [Skip to Qs 9-10]	0	Never	Never	Never	Never	Never	Never	No	No
Male	31-59	4 or more times a week	5 or 6	Daily or almost daily	Never	Never	Never	Daily or almost daily	Never	Yes, during the last year	Yes, during the last year
Female	31-59	Never [Skip to Qs 9-10]	0	Never	Never	Never	Never	Never	Never	No	No
Female	31-59	Never [Skip to Qs 9-10]	0	Never	Never	Never	Never	Never	Never	No	No
Male	31-59	Never [Skip to Qs 9-10]	0	Never	Never	Never	Never	Never	Never	No	No
Female	18-30	Never [Skip to Qs 9-10]	0	Never	Never	Never	Never	Never	Never	No	No
Male	31-59	Never [Skip to Qs 9-10]	0	Never	Never	Never	Never	Never	Never	No	No
Female	18-30	Never [Skip to Qs 9-10]	0	Never	Never	Never	Never	Never	Never	No	No
Female	18-30	Never [Skip to Qs 9-10]	0	Never	Never	Never	Never	Never	Never	No	No
Male	31-59	Never [Skip to Qs 9-10]	0	Never	Never	Never	Never	Never	Never	No	No
Female	31-59	Never [Skip to Qs 9-10]	0	Never	Never	Never	Never	Never	Never	No	No
Male	31-59	Never [Skip to Qs 9-10]	0	Never	Never	Never	Never	Never	Never	No	No
Female	31-59	Never [Skip to Qs 9-10]	0	Never	Never	Never	Never	Never	Never	No	No
Male	31-59	2 to 4 times a month	3 or 4	Never	Never	Never	Never	Never	Never	No	No
Female	60+	2 to 3 times a week	7, 8, or 9	Weekly	Never	Less than monthly	Never	Monthly	Weekly	Yes, but not in the last year	No
